# Supplementary material for: Kinin B1 receptor antagonism is equally efficient as angiotensin receptor 1 antagonism in reducing renal fibrosis in experimental obstructive nephropathy, but is not additive
Source: Front Pharmacol. 2015 Feb 2;6:8. doi: 10.3389/fphar.2015.00008 (PMC4313587; doi:10.3389/fphar.2015.00008)
Supplement: Supplementary Table 1 — Symbol, Name, and ID gene of the 96 genes present on the Low density Array. [file DataSheet1.XLS]

## Sheet: Sheet1
les 100 genes fibroses (96)
Growth factors/trancription factors					Matrix/adhesion molecules
TGFß1
Smad2
Smad-3		Cytokines/Chemokines
Smad-7		MCP-1
Sno- N		MCP-3
Decorin		IL1-ß
CTGF		IL-6
TGF-R1		IL-10
TGF-R3		OPN
PDGF		Oncostatin M receptor
IGF-1		RANTES
TNF-alpha
HGF		Apoptosis
EGF		c-myc
FGF-1		c-fos
VEGF		c-jun
NF-kappaB		caspase-8
I-KappaB		caspase-3
Alk-1		Bcl2
Alk-5		Bax
TIEG-1		BAD
Oxidative stress			Vasoactive Peptide
HO-1 (heme oxygenase)			Renine
8-OhdG (8-hydroxy-2’deoxyguanosine			Angiotensinogen
Cu Zn-SOD			AT1
Mn -SOD			AT2
Catalase			Kallikrein
glutathion perox			BK1-R
cyclo oxygenease			BK2-R
MAO A			i-NOS
MAO B			ACE
Fœtal/Protective			reference genes
HGF			18S
BMP-7			GAPDH
Others			beta actin
KAP			cyclophiline

## Sheet: Sheet2
Approved Symbol	Approved Name	Gene ID
Col1a1	collagen, type I, alpha 1	12842
Col3a1	collagen, type III, alpha 1	12825
Col4a1	collagen, type IV, alpha 1	12826
Fn1	fibronectin 1	14268
Matn2	matrilin 2	17181
Tnc	tenascin C	21923
Mmp2	matrix metallopeptidase 2	17390
Mmp9	matrix metallopeptidase 9	17395
Timp1	tissue inhibitor of metalloproteinase 1	21857
Timp2	tissue inhibitor of metalloproteinase 2	21858
Fbln1	fibulin 1	14114
Serpine1	serine (or cysteine) peptidase inhibitor, clade E, member 1	18787
Plat	plasminogen activator, tissue	18791
Plau	plasminogen activator, urokinase	18792
Plaur	plasminogen activator, urokinase receptor	18793
Ren2	renin 2 tandem duplication of Ren1	19702
Agt	angiotensinogen (serpin peptidase inhibitor, clade A, member 8)	11606
Agtr1a	angiotensin II receptor, type 1a	11607
Agtr2	angiotensin II receptor, type 2	11609
Lnpep	leucyl/cystinyl aminopeptidase	240028
Ace	angiotensin I converting enzyme (peptidyl-dipeptidase A) 1	11421
Klk1b1	kallikrein 1-related peptidase b1	16623
Mas1	MAS1 oncogene	17171
Bdkrb1	bradykinin receptor, beta 1	12061
Bdkrb2	bradykinin receptor, beta 2	12062
Igf1	insulin-like growth factor 1	16000
Tgfb1	transforming growth factor, beta 1	21803
Tgfbr1	transforming growth factor, beta receptor I	21812
Tgfbr3	transforming growth factor, beta receptor III	21814
Smad2	SMAD family member 2	17126
Smad3	SMAD family member 3	17127
Ctgf	connective tissue growth factor	14219
Snai1	snail family zinc finger 1	20613
Klf10	Kruppel-like factor 10	21847
Bmp7	bone morphogenetic protein 7	12162
Bmpr2	bone morphogenetic protein receptor, type II (serine/threonine kinase)	12168
Smad7	SMAD family member 7	17131
Skil	SKI-like	20482
Dcn	decorin	13179
Eng	endoglin	13805
Aqp1	aquaporin 1	11826
Aqp2	aquaporin 2	11827
Scnn1a	sodium channel, nonvoltage-gated 1 alpha	20276
Atp1a1	ATPase, Na+/K+ transporting, alpha 1 polypeptide	11928
Cldn1	claudin 1	12737
Tjp1	tight junction protein 1	21872
Cdh1	cadherin 1	12550
Cdh2	cadherin 2	12558
Itga3	integrin alpha 3	16400
Vim	vimentin	22352
Serpinh1	serine (or cysteine) peptidase inhibitor, clade H, member 1	12406
Acta2	actin, alpha 2, smooth muscle, aorta	11475
Il6	interleukin 6	16193
S100a4	S100 calcium binding protein A4	20198
Il10	interleukin 10	16153
Il1b	interleukin 1 beta	16176
Pparg	peroxisome proliferator activated receptor gamma	19016
Tnf	tumor necrosis factor	21926
Tnfrsf11b	tumor necrosis factor receptor superfamily, member 11b (osteoprotegerin)	18383
Ccl2	chemokine (C-C motif) ligand 2	20296
Ccl5	chemokine (C-C motif) ligand 5	20304
Ccl7	chemokine (C-C motif) ligand 7	20306
Cd68	CD68 antigen	12514
Spp1	secreted phosphoprotein 1	20750
Icam1	intercellular adhesion molecule 1	15894
Sele	selectin, endothelial cell	20339
Vegfa	vascular endothelial growth factor A	22339
Nos2	nitric oxide synthase 2, inducible	18126
Sparc	secreted acidic cysteine rich glycoprotein	20692
Thbs1	thrombospondin 1	21825
Bad	BCL2-associated agonist of cell death	12015
Bcl2	B cell leukemia/lymphoma 2	12043
Bax	BCL2-associated X protein	12028
Casp3	caspase 3	12367
Casp8	caspase 8	12370
Gpx1	glutathione peroxidase 1	14775
Hmox1	heme oxygenase (decycling) 1	15368
Sod2	superoxide dismutase 2, mitochondrial	20656
mt-Co2	mitochondrially encoded cytochrome c oxidase II	17709
Egf	epidermal growth factor	13645
Fgf1	fibroblast growth factor 1	14164
Pdgfa	platelet derived growth factor, alpha	18590
Myc	myelocytomatosis oncogene	17869
Jun	jun proto-oncogene	16476
Fos	FBJ osteosarcoma oncogene	14281
Nfkb1	nuclear factor of kappa light polypeptide gene enhancer in B cells 1, p105	18033
Nfkbib	nuclear factor of kappa light polypeptide gene enhancer in B cells inhibitor, beta	18036
Pax2	paired box 2	18504
Wnt4	wingless-type MMTV integration site family, member 4	22417
Osmr	oncostatin M receptor	18414
Foxd1	forkhead box D1	15229
Kap	kidney androgen regulated protein	16483
Gapdh	glyceraldehyde-3-phosphate dehydrogenase	14433
Hmbs	hydroxymethylbilane synthase	15288
Hprt	hypoxanthine guanine phosphoribosyl transferase	15452
18S	RNA, 18S ribosomal	-

## Sheet: Sheet3
actin. alpha 2. smooth muscle. aorta
angiotensin receptor 1;angiotensin receptor 1b
aquaporin 1
aquaporin 2
bone morphogenetic protein 7
bone morphogenic protein receptor. type II (serine/threonine kinase)
cadherin 1
cadherin 2
caspase 3
connective tissue growth factor
decorin
fibroblast growth factor 1
heme oxygenase (decycling) 1
hydroxymethylbilane synthase
Kruppel-like factor 10
MAD homo 2 (Drosophila)
MAD homo 7 (Drosophila)
matrix metallopeptidase 2
nuclear factor of kappa light chain gene enhancer in B-cells 1. p105
paired box gene 2
peroxisome proliferator activated receptor gamma
renin 2 tandem duplication of Ren1
selectin. endothelial cell
serine (or cysteine) proteinase inhibitor. clade H. member 1
sodium channel. nonvoltage-gated. type I. alpha
tumor necrosis factor receptor superfamily. member 11b (osteoprotegerin)
B-cell leukemia/lymphoma 2
insulin-like growth factor 1
SKI-like
tight junction protein 1
angiotensin 1 converting enzyme
angiotensinogen
ATPase. Na+/K+ transporting. alpha 1 polypeptide
Bcl-associated death promoter
Bcl2-associated X protein
bradykinin receptor B1
bradykinin receptor b2
caspase 8
CD68 antigen
chemokine (C-C motif) ligand 2
chemokine (C-C motif) ligand 5
chemokine (C-C motif) ligand 7
claudin 1
collagen. type 1. alpha 1
collagen. type III. alpha 1
endoglin
epidermal growth factor
FBJ osteosarcoma oncogene
fibronectin 1
fibulin 1
forkhead box D1
glutathione peroxidase 1
glyceraldehyde-3-phosphate dehydrogenase
H1 histone family. member 0;intercellular adhesion molecule
hypoxanthine guanine phosphoribosyl transferase 1
integrin alpha 3
interleukin 1 beta
interleukin 10
interleukin 6
Jun oncogene
kallikrein 1
kidney androgen regulated protein
leucyl/cystinyl aminopeptidase
MAS1 oncogene
matrilin 2
matrix metallopeptidase 9
myelocytomatosis oncogene
nitric oxide synthase 2. inducible. macrophage
nuclear factor of kappa light chain gene enhancer in B-cells inhibitor. beta
oncostatin M receptor
plasminogen activator. tissue
plasminogen activator. urokinase
platelet derived growth factor. alpha
procollagen. type IV. alpha 1
prostaglandin-endoperoxide synthase 2
secreted acidic cysteine rich glycoprotein
secreted phosphoprotein 1
serine (or cysteine) proteinase inhibitor. clade E. member 1
snail homo 1 (Drosophila)
spastic paraplegia 3A homo (human)
superoxide dismutase 2. mitochondrial
tenascin C
thrombospondin 1
tissue inhibitor of metalloproteinase 1
tissue inhibitor of metalloproteinase 2
transforming growth factor. beta 1
transforming growth factor. beta receptor I
transforming growth factor. beta receptor III
tumor necrosis factor
urokinase plasminogen activator receptor
vascular endothelial growth factor A
vimentin
wingless-related MMTV integration site 4
angiotensin II receptor. type 2
MAD homo 3 (Drosophila)
